# Supplementary material for: Topographic signatures of global object perception in human visual cortex
Source: Neuroimage. 2020 Oct 15;220:116926. doi: 10.1016/j.neuroimage.2020.116926 (PMC7573540; doi:10.1016/j.neuroimage.2020.116926)
Supplement: Research Data [file mmc6.xml]

<?xml version="1.0" encoding="utf-8" standalone="no"?>
<data>
  <datasets>
    <author>stollsus@gmail.com</author>
    <type>1</type>
    <dataset>
      <name>Topographic Signatures of Global Object Perception in Human Visual Cortex</name>
      <caption />
      <description>Data, custom code, and videos corresponding to the manuscript entitled "Topographic Signatures of Global Object Perception in Human Visual Cortex".</description>
      <filetype>
        <name />
      </filetype>
      <filesize />
      <source>0</source>
      <sourcename>Original Data</sourcename>
      <access>
        <type>1</type>
        <name>Data available in data repository</name>
        <reponame>Open science framework</reponame>
        <PersistentId>10.17605/OSF.IO/E6C8S</PersistentId>
        <deeplinkurl>https://osf.io/e6c8s/</deeplinkurl>
      </access>
    </dataset>
  </datasets>
</data>
